# Supplementary material for: A Novel PCNT Frame Shift Variant (c.7511delA) Causing Osteodysplastic Primordial Dwarfism of Majewski Type 2 (MOPD II)
Source: Front Pediatr. 2020 Jun 25;8:340. doi: 10.3389/fped.2020.00340 (PMC7330014; doi:10.3389/fped.2020.00340)
Supplement: Supplementary file 1 [file Table_1.xlsx]

## Sheet: Sheet1
	Table S1: Reported variants in the PCNT gene
	Number	Variation	Location(GRCh37)	Protein change	Condition	Clinical significant
	1	c.-100dupG	Chr21:47744037-47744038	N/A	MOPD	Uncertain significance
	2	c.-100delG	Chr21:47744038	N/A	MOPD	Benign
	3	c.-75G>A	Chr21:47744068	N/A	MOPD	Uncertain significance
	4	c.-35T>A	Chr21:47744108	N/A	MOPD	Uncertain significance
	5	c.-25G>C	Chr21:47744118	N/A	MOPD	Uncertain significance
	6	c.-16G>T	Chr21:47744127	N/A	MOPD	Benign/Likely benign
	7	c.-15C>G	Chr21:47744128	N/A	N/P	Likely benign
	8	c.16G>C	Chr21:47744158	p.Glu6Gln	N/P	Uncertain significance
	9	c.24G>C	Chr21:47744166	p.Arg8=	N/P	Uncertain significance
	10	c.49A>G	Chr21:47744191	p.Thr17Ala	N/P	Likely benign
	11	c.54+6C>T	Chr21:47744202	N/A	MOPD	Benign/Likely benign
	12	c.55-5C>T	Chr21:47746286	N/A	MOPDII	Uncertain significance
	13	c.90C>T	Chr21:47746326	p.Asp30=	N/P	Likely benign
	14	c.138C>T	Chr21:47746374	p.Val46=	N/P	Likely benign
	15	c.139G>C	Chr21:47746375	p.Asp47His	N/P	Uncertain significance
	16	c.142G>C	Chr21:47746378	p.Ala48Pro	N/P	Benign
	17	c.175G>A	Chr21:47746411	p.Glu59Lys	N/P	Uncertain significance
	18	c.196G>T	Chr21:47746432	p.Gly66Ter	MOPDII	Pathogenic/Likely pathogenic
	19	c.202G>C	Chr21:47746438	p.Asp68His	N/P	Likely benign
	20	c.244G>A	Chr21:47746480	p.Ala82Thr	MOPDII	Uncertain significance
	21	c.247G>C	Chr21:47746483	p.Gly83Arg	N/P	Uncertain significance
	22	c.267+163G>A	Chr21:47746666	N/A	N/P	Likely benign
	23	c.268-4T>C	Chr21:47754307	N/A	N/P	Likely benign
	24	c.321G>T	Chr21:47754364	p.Lys107Asn	MOPDII	Uncertain significance
	25	c.336T>C	Chr21:47754379	p.His112=	MOPDII	Uncertain significance
	26	c.339T>A	Chr21:47754382	p.Pro113=	MOPDII	Uncertain significance
	27	c.362_365CAGT	Chr21:47754405-47754408	p.Ser123fs	MOPDII	Uncertain significance
	28	c.363A>C	Chr21:47754406	p.Thr121=	N/P	Likely benign
	29	c.379C>G	Chr21:47754422	p.Pro127Ala	MOPD	Uncertain significance
	30	c.398del	Chr21:47754440	p.Phe133fs	N/P	Pathogenic
	31	c.405C>T	Chr21:47754448	p.Val135=	N/P	Conflicting interpretations of pathogenicity
	32	c.406G>A	Chr21:47754449	p.Gly136Ser	MOPDII	Likely benign
	33	c.442_519del	Chr21:47754450-47754527	p.Val148_Thr173del	N/P	Uncertain significance
	34	c.418C>T	Chr21:47754461	p.Pro140Ser	N/P	Uncertain significance
	35	c.427C>T	Chr21:47754470	p.Arg143Cys	MOPDII	Uncertain significance
	36	c.467_505dup	Chr21:47754471-47754472	p.His156_Gln168dup	MOPDII	Benign/Likely benign
	37	c.428G>A	Chr21:47754471	p.Arg143His	N/P	Likely benign
	38	c.429_430insTGGGATGTTCACAGTCAGTGACCACCCACCAGAACAGCA	Chr21:47754472-47754473	p.Gly144delinsTrpAspValHisSerGlnTer	MOPDII	Benign
	39	c.467_505del	Chr21:47754472-47754510	p.His156_Gln168del	MOPDII	Benign/Likely benign
	40	c.442G>T	Chr21:47754485	p.Val148Phe	N/P	Uncertain significance
	41	c.445A>G	Chr21:47754488	p.Ser149Gly	MOPD	Uncertain significance
	42	c.445A>T	Chr21:47754488	p.Ser149Cys	MOPDII	Uncertain significance
	43	c.467_583dup	Chr21:47754497-47754498	p.His156_Gln194dup	N/P	Uncertain significance
	44	c.481_519dup	Chr21:47754510-47754511	p.Val161_Thr173dup	N/P	Uncertain significance
	45	c.467A>G	Chr21:47754510	p.His156Arg	MOPD	Benign/Likely benign
	46	c.469G>A	Chr21:47754512	p.Gly157Arg	N/P	Benign/Likely benign
	47	c.484A>G	Chr21:47754527	p.Ser162Gly	N/P	Uncertain significance
	48	c.519_520insGTCAGTGACCACCCACCGGAACAGCGTGGGATGTTCACA	Chr21:47754541-47754542	p.Val161_Thr173dup)	N/P	Likely benign
	49	c.498A>G	Chr21:47754541	p.Pro166=	MOPD	Benign/Likely benign
	50	c.506G>A	Chr21:47754549	p.Arg169His	N/P	Benign
	51	c.513G>C	Chr21:47754556	p.Met171Ile	MOPD	Uncertain significance
	52	c.520A>G	Chr21:47754563	p.Ile174Val	MOPD	Benign/Likely benign
	53	c.591C>G	Chr21:47754634	p.Ile197Met	N/P	Uncertain significance
	54	c.640-38T>G	Chr21:47766004	N/A	N/P	Likely benign
	55	c.640-8T>G	Chr21:47766034	N/A	N/P	Benign
	56	c.644G>A	Chr21:47766046	p.Cys215Tyr	Global developmental delay, MOPDII	Uncertain significance
	57	c.658G>T	Chr21:47766060	p.Glu220Ter	MOPDII	Pathogenic/Likely pathogenic
	58	c.688C>T	Chr21:47766090	p.Arg230Cys	N/P	Conflicting interpretations of pathogenicity
	59	c.711T>G	Chr21:47766113	p.His237Gln	MOPD	Benign/Likely benign
	60	c.720+17T>C	Chr21:47766139	N/A	MOPDII	Benign
	61	c.720+32C>T	Chr21:47766154	N/A	N/P	Likely benign
	62	c.720+110A>C	Chr21:47766232	N/A	N/P	Benign
	63	c.721-13T>G	Chr21:47766644	N/A	N/P	Likely benign
	64	c.721-7G>T	Chr21:47766650	N/A	MOPD	Uncertain significance
	65	c.721-7G>A	Chr21:47766650	N/A	MOPD	Benign
	66	c.721-5C>T	Chr21:47766652	N/A	MOPD	Uncertain significance
	67	c.724G>A	Chr21:47766660	p.Val242Met	N/P	Likely benign
	68	c.788A>G	Chr21:47766724	p.Glu263Gly	MOPD	Uncertain significance
	69	c.844dup	Chr21:47766777-47766778	p.Glu282fs	MOPDII	Pathogenic
	70	c.874C>G	Chr21:47766810	p.Leu292Val	N/P	Uncertain significance
	71	c.904G>A	Chr21:47766840	p.Glu302Lys	MOPD	Conflicting interpretations of pathogenicity
	72	c.930C>T	Chr21:47766866	p.His310=	N/P	Uncertain significance
	73	c.931G>A	Chr21:47766867	p.Ala311Thr	MOPDII	Uncertain significance
	74	c.934C>T	Chr21:47766870	p.Arg312Trp	N/P	Uncertain significance
	75	c.947A>T	Chr21:47766883	p.Glu316Val	MOPD	Uncertain significance
	76	c.948G>C	Chr21:47766884	p.Glu316Asp	N/P	Uncertain significance
	77	c.959G>A	Chr21:47766895	p.Arg320Lys	N/P	Uncertain significance
	78	c.1032+1G>A	Chr21:47767427	N/A	MOPDII	Pathogenic
	79	c.1032+7G>A	Chr21:47767433	N/A	N/P	Likely benign
	80	c.1033-7A>T	Chr21:47768919	N/A	N/P	Likely benign
	81	c.1040A>G	Chr21:47768933	p.Lys347Arg	MOPDII	Uncertain significance
	82	c.1069T>C	Chr21:47768962	p.Cys357Arg	N/P	Uncertain significance
	83	c.1084C>T	Chr21:47768977	p.Arg362Cys	N/P	Uncertain significance
	84	c.1107T>C	Chr21:47769000	p.His369=	MOPD	Conflicting interpretations of pathogenicity
	85	c.1155A>G	Chr21:47769048	p.Ala385=	MOPD	Uncertain significance
	86	c.1185T>C	Chr21:47769078	p.Phe395=	MOPD	Conflicting interpretations of pathogenicity
	87	c.1207+34A>T	Chr21:47769134	N/A	N/P	Likely benign
	88	c.1220A>T	Chr21:47769610	p.Asn407Ile	N/P	Uncertain significance
	89	c.1224G>A	Chr21:47769614	p.Leu408=	N/P	Uncertain significance
	90	c.1236T>C	Chr21:47769626	p.His412=	MOPD	Uncertain significance
	91	c.1246A>G	Chr21:47769636	p.Ile416Val	N/P	Conflicting interpretations of pathogenicity
	92	c.1281C>T	Chr21:47769671	p.His427=	N/P	Uncertain significance
	93	c.1335A>G	Chr21:47769725	p.Lys445=	N/P	Likely benign
	94	c.1345-287C>T	Chr21:47771056	N/A	N/P	Benign
	95	c.1370A>G	Chr21:47771368	p.Glu457Gly	MOPD	Uncertain significance
	96	c.1380G>A	Chr21:47771378	p.Lys460=	N/P	Likely benign
	97	c.1393G>A	Chr21:47771391	p.Glu465Lys	N/P	Uncertain significance
	98	c.1457-9dup	Chr21:47773008-47773009	N/A	N/P	Uncertain significance
	99	c.1457-5T>A	Chr21:47773013	N/A	N/P	Uncertain significance
	100	c.1463A>G	Chr21:47773024	p.His488Arg	N/P	Uncertain significance
	101	c.1468C>T	Chr21:47773029	p.Gln490Ter	MOPDII	Pathogenic
	102	c.1479G>A	Chr21:47773040	p.Ala493=	MOPD	Conflicting interpretations of pathogenicity
	103	c.1489C>A	Chr21:47773050	p.Arg497Ser	N/P	Uncertain significance
	104	c.1491T	Chr21:47773052	p.Arg497=	N/P	Likely benign
	105	c.1507C>T	Chr21:47773068	p.Gln503Ter	Inborn genetic diseases	Pathogenic
	106	c.1519C>G	Chr21:47773080	p.Arg507Gly	N/P	Likely benign
	107	c.1528dup	Chr21:47773083-47773084	p.Thr510fs	MOPDII	Pathogenic
	108	c.1542C>A	Chr21:47773103	p.Ser514=)	MOPD	Benign
	109	c.1593G>A	Chr21:47773154	p.Glu531=	N/P	Uncertain significance
	110	c.1616C>T	Chr21:47773177	p.Thr539Ile	MOPD	Benign/Likely benign
	111	c.1640G>A	Chr21:47773201	p.Gly547Glu	N/P	Likely benign
	112	c.1680-2A>G	Chr21:47773899	N/A	MOPDII	Pathogenic
	113	c.1714_1717del	Chr21:47773933-47773936	p.Lys572fs	MOPDII	Pathogenic
	114	c.1743C>T	Chr21:47773964	p.Leu581=	N/P	Uncertain significance
	115	c.1754G>A	Chr21:47773975	p.Arg585Gln	N/P	Likely benign
	116	c.1761+14C>T	Chr21:47773996	N/A	N/P	Likely benign
	117	c.1784C>T	Chr21:47775389	p.Ala595Val	MOPD	Conflicting interpretations of pathogenicity
	118	c.1790T>C	Chr21:47775395	p.Leu597Ser	N/P	Uncertain significance
	119	c.1825G>C	Chr21:47775430	p.Glu609Gln	N/P	Likely benign
	120	c.1843C>T	Chr21:47775448	p.Gln615Ter	N/P	Pathogenic
	121	c.1849G>C	Chr21:47775454	p.Glu617Gln	N/P	Uncertain significance
	122	c.1885_1886delinsAA	Chr21:47775490-47775491	p.Ser629Lys	N/P	Likely benign
	123	c.1887del	Chr21:47775492	p.Ala630fs	MOPDII	Pathogenic
	124	c.1899C>T	Chr21:47775504	p.His633=	N/P	Likely benign
	125	c.1937-183G>A	Chr21:47776706	N/A	N/P	Benign
	126	c.1937-161G>A	Chr21:47776728	N/A	N/P	Benign
	127	c.1937-44G>A	Chr21:47776845	N/A	N/P	Likely benign
	128	c.1943C>G	Chr21:47776895	p.Pro648Arg	N/P	Conflicting interpretations of pathogenicity
	129	c.1963G>T	Chr21:47776915	p.Val655Leu	N/P	Uncertain significance
	130	c.1965G>A	Chr21:47776917	p.Val655=	N/P	Likely benign
	131	c.1975dup	Chr21:47776923-47776924	p.Asp659fs	MOPDII	Pathogenic
	132	c.1971C>G	Chr21:47776923	p.Asp657Glu	MOPD	Uncertain significance
	133	c.1995G>T	Chr21:47776947	p.Glu665Asp	N/P	Uncertain significance
	134	c.2019G>A	Chr21:47776971	p.Leu673=	N/P	Likely benign
	135	c.2033A>G	Chr21:47776985	p.Lys678Arg	MOPD	Conflicting interpretations of pathogenicity
	136	c.2075T>C	Chr21:47777027	p.Ile692Thr	MOPD	Uncertain significance
	137	c.2108A>T	Chr21:47777060	p.Tyr703Phe	N/P	Uncertain significance
	138	c.2111G>A	Chr21:47777063	p.Gly704Glu	MOPD	Benign
	139	c.2154+7C>T	Chr21:47777113	N/A	N/P	Uncertain significance
	140	c.2154+8G>A	Chr21:47777114	N/A	N/P	Uncertain significance
	141	c.2154+116A>G	Chr21:47777222	N/A	N/P	Benign
	142	c.2155-21_2186del	Chr21:47783372-47783424	N/A	MOPDII	Likely pathogenic
	143	c.2167C>G	Chr21:47783407	p.Leu723Val	N/P	Uncertain significance
	144	c.2178C>T	Chr21:47783418	p.Asp726=	N/P	Likely benign
	145	c.2247A>C	Chr21:47783487	p.Glu749Asp	MOPD	Uncertain significance
	146	c.2250G>A	Chr21:47783490	p.Thr750=	N/P	Likely benign
	147	c.2260G>T	Chr21:47783500	p.Val754Phe	N/P	Uncertain significance
	148	c.2264T>G	Chr21:47783504	p.Met755Arg	N/P	Likely benign
	149	c.2374C>T	Chr21:47783614	p.Arg792Ter	N/P	Likely pathogenic
	150	c.2376A>C	Chr21:47783616	p.Arg792=	N/P	Benign
	151	c.2415C>G	Chr21:47783655	p.Ala805=	MOPD	Benign
	152	p.Thr815Met	Chr21:47783684	p.Thr815Met	MOPD	Uncertain significance
	153	c.2458C>T	Chr21:47783698	p.Arg820Cys	N/P	Likely benign
	154	c.2470C>T	Chr21:47783710	p.Leu824=	MOPDII	Uncertain significance
	155	c.2545G>A	Chr21:47783785	p.Gly849Arg	N/P	Uncertain significance
	156	c.2556T>C	Chr21:47783796	p.Ala852=	MOPDII	Benign
	157	c.2559G>A	Chr21:47783799	p.Ala853=	N/P	Likely benign
	158	c.2566G>A	Chr21:47783806	p.Val856Met	N/P	Benign
	159	c.2575G>A	Chr21:47783815	p.Asp859Asn	MOPD	Conflicting interpretations of pathogenicity
	160	c.2609+211T>C	Chr21:47784060	N/A	N/P	Benign
	161	c.2610-50T>G	Chr21:47786449	N/A	N/P	Benign
	162	c.2610-50T>A	Chr21:47786449	N/A	N/P	Benign
	163	c.2610-8T>C	Chr21:47786491	N/A	MOPD	Conflicting interpretations of pathogenicity
	164	c.2610-5C>T	Chr21:47786494	N/A	MOPD	Benign
	165	c.2628A>G	Chr21:47786517	p.Lys876=	N/P	Uncertain significance
	166	c.2635A>G	Chr21:47786524	p.Thr879Ala	MOPD	Benign
	167	c.2647A>G	Chr21:47786536	p.Ser883Gly	MOPD	Uncertain significance
	168	c.2677G>A	Chr21:47786566	p.Ala893Thr	MOPD	Uncertain significance
	169	c.2710C>T	Chr21:47786599	p.Leu904Phe	MOPDII	Uncertain significance
	170	c.2714A>G	Chr21:47786603	p.Gln905Arg	MOPDII	Conflicting interpretations of pathogenicity
	171	c.2724C>G	Chr21:47786613	p.His908Gln	MOPD	Uncertain significance
	172	c.2728C>T	Chr21:47786617	p.Gln910Ter	Inborn genetic diseases	Pathogenic
	173	c.2742A>G	Chr21:47786631	p.Ser914=	MOPDII	Uncertain significance
	174	c.2809A>C	Chr21:47786698	p.Lys937Gln	N/P	Uncertain significance
	175	c.2833C>T	Chr21:47786722	p.Arg945Cys	N/P	Conflicting interpretations of pathogenicity
	176	c.2834G>A	Chr21:47786723	p.Arg945His	N/P	Uncertain significance
	177	c.2865C>T	Chr21:47786754	p.Ala955=	MOPD	Conflicting interpretations of pathogenicity
	178	c.2866G>A	Chr21:47786755	p.Asp956Asn	N/P	Uncertain significance
	179	c.2899A>G	Chr21:47786788	p.Ser967Gly	N/P	Uncertain significance
	180	c.2928C>G	Chr21:47786817	p.Leu976=	MOPDII	Benign
	181	c.2947C>T	Chr21:47786836	p.Arg983Cys	N/P	Uncertain significance
	182	c.2984_2994del	Chr21:47786870-47786880	p.Ala995fs	MOPDII	Pathogenic
	183	c.2991T>C	Chr21:47786880	p.Phe997=	N/P	Likely benign
	184	c.3038C>T	Chr21:47786927	p.Thr1013Ile	N/P	Uncertain significance
	185	c.3058A>T	Chr21:47786947	p.Lys1020Ter	MOPDII	Pathogenic
	186	c.3061C>T	Chr21:47786950	p.Arg1021Trp	MOPDII	Uncertain significance
	187	c.3108C>T	Chr21:47786997	p.Thr1036=	N/P	Likely benign
	188	c.3109G>T	Chr21:47786998	p.Glu1037Ter	MOPDII	Pathogenic
	189	c.3113T>C	Chr21:47787002	p.Val1038Ala	MOPDII	Benign
	190	c.3166-2A>C	Chr21:47801607	N/A	N/P	Likely pathogenic
	191	c.3206A>G	Chr21:47801649	p.Lys1069Arg	MOPD	Uncertain significance
	192	c.3220C>T	Chr21:47801663	p.Arg1074Trp	MOPDII	Uncertain significance
	193	c.3233C>A	Chr21:47801676	p.Ala1078Glu	MOPDII	Uncertain significance
	194	c.3282G>T	Chr21:47801725	p.Gln1094His	MOPDII	Uncertain significance
	195	c.3339T>C	Chr21:47805773	p.Ser1113=	MOPDII	Benign/Likely benign
	196	c.3389G>A	Chr21:47805823	p.Arg1130Gln	N/P	Uncertain significance
	197	c.3390G>A	Chr21:47805824	p.Arg1130=	N/P	Benign
	198	c.3395G>A	Chr21:47805829	p.Arg1132Gln	MOPD	Uncertain significance
	199	c.3403C>A	Chr21:47805837	p.Arg1135=	N/P	Benign/Likely benign
	200	c.3411C>G	Chr21:47805845	p.Gly1137=	N/P	Likely benign
	201	c.3418_3420CTC	Chr21:47805851-47805853	p.Leu1141del	MOPDII	Uncertain significance
	202	c.3423C>T	Chr21:47805857	p.Leu1141=	N/P	Likely benign
	203	c.3441C>T	Chr21:47805875	p.Asp1147=	N/P	Uncertain significance
	204	c.3443T>C	Chr21:47805877	p.Val1148Ala	MOPDII	Uncertain significance
	205	c.3457A>G	Chr21:47805891	p.Ser1153Gly	N/P	Likely benign
	206	c.3460G>T	Chr21:47805894	p.Glu1154Ter	MOPDII	Pathogenic
	207	c.3464G>A	Chr21:47805898	p.Arg1155Lys	MOPD	Uncertain significance
	208	c.3464+4A>T	Chr21:47805902	N/A	N/P	Uncertain significance
	209	c.3465-40C>T	Chr21:47808617	N/A	N/P	Likely benign
	210	c.3465-1G>A	Chr21:47808656	N/A	MOPDII	Pathogenic
	211	c.3469G>C	Chr21:47808661	p.Ala1157Pro	N/P	Uncertain significance
	212	c.3487C>T	Chr21:47808679	p.Arg1163Cys	MOPD	Benign/Likely benign
	213	c.3532A>G	Chr21:47808724	p.Thr1178Ala	N/P	Uncertain significance
	214	c.3549C>T	Chr21:47808741	p.Ile1183=	N/P	Uncertain significance
	215	c.3550G>A	Chr21:47808742	p.Gly1184Arg	N/P	Uncertain significance
	216	c.3553G>A	Chr21:47808745	p.Glu1185Lys	N/P	Likely benign
	217	c.3564G>T	Chr21:47808756	p.Gly1188=	N/P	Uncertain significance
	218	c.3568dup	Chr21:47808759-47808760	p.Cys1190fs	MOPDII	Pathogenic
	219	c.3571C>T	Chr21:47808763	p.Leu1191=	N/P	Uncertain significance
	220	c.3580G>A	Chr21:47808772	p.Ala1194Thr	MOPD	benign
	221	c.3581C>T	Chr21:47808773	p.Ala1194Val	MOPDII	Uncertain significance
	222	c.3594_3598dup	Chr21:47808785-47808786	p.Leu1200fs	Inborn genetic diseases	Pathogenic
	223	c.3615G>A	Chr21:47809121	p.Ala1205=	MOPD	Benign/Likely benign
	224	c.3647C>T	Chr21:47809153	p.Pro1216Leu	N/P	Likely benign
	225	c.3648G>A	Chr21:47809154	p.Pro1216=	N/P	Likely benign
	226	c.3682A>G	Chr21:47809188	p.Met1228Val	MOPD	Uncertain significance
	227	c.3710A>G	Chr21:47809216	p.His1237Arg	N/P	Uncertain significance
	228	c.3714G>C	Chr21:47809220	p.Met1238Ile	MOPD	Uncertain significance
	229	c.3716G>A	Chr21:47809222	p.Arg1239His	MOPD	Uncertain significance
	230	c.3748C>T	Chr21:47809254	p.Arg1250Trp	MOPD	Conflicting interpretations of pathogenicity
	231	c.3749G>A	Chr21:47809255	p.Arg1250Gln	N/P	Likely benign
	232	c.3757G>T	Chr21:47809263	p.Glu1253Ter	N/P	Pathogenic
	233	c.3762G>A	Chr21:47809268	p.Gln1254=	MOPD	Uncertain significance
	234	c.3798C>T	Chr21:47809304	p.Ala1266=	N/P	Likely benign
	235	c.3840G>C	Chr21:47809346	p.Gln1280His	MOPDII	Pathogenic
	236	c.3880G>T	Chr21:47810624	p.Glu1294Ter	MOPDII	Pathogenic
	237	c.3885T>C	Chr21:47810629	p.Phe1295=	N/P	Uncertain significance
	238	c.3924G>A	Chr21:47810668	(p.Lys1308=	N/P	Likely benign
	239	c.3992A>G	Chr21:47810736	p.His1331Arg	MOPDII	Uncertain significance
	240	c.4001A>C	Chr21:47810745	p.Gln1334Pro	N/P	Uncertain significance
	241	c.4056C>T	Chr21:47811131	p.Ala1352=	N/P	Likely benign
	242	c.4078C>T	Chr21:47811153	p.Arg1360Cys	MOPDII	Uncertain significance
	243	c.4109G>A	Chr21:47811184	p.Arg1370Gln	MOPDII	Uncertain significance
	244	c.4117C>T	Chr21:47811192	p.Gln1373Ter	N/P	Likely pathogenic
	245	c.4139C>T	Chr21:47811214	p.Ala1380Val	MOPDII	Conflicting interpretations of pathogenicity
	246	c.4140G>A	Chr21:47811215	p.Ala1380=	MOPD	Conflicting interpretations of pathogenicity
	247	c.4142C>T	Chr21:47811217	p.Ala1381Val	MOPDII	benign
	248	c.4143G>A	Chr21:47811218	p.Ala1381=	N/P	Likely benign
	249	c.4163G>A	Chr21:47811238	p.Arg1388His	N/P	Uncertain significance
	250	c.4175G>A	Chr21:47811250	p.Arg1392Gln	N/P	Uncertain significance
	251	c.4197C>T	Chr21:47811272	(p.Asp1399=	MOPD	Benign
	252	c.4216+9C>T	Chr21:47811300	N/A	N/P	Uncertain significance
	253	c.4217-226G>A	Chr21:47816953	N/A	N/P	Benign
	254	c.4223G>A	Chr21:47817185	p.Arg1408Gln	MOPD	Uncertain significance
	255	c.4230A>G	Chr21:47817192	p.Glu1410=	N/P	Likely benign
	256	c.4285C>T	Chr21:47817247	p.Arg1429Cys	MOPD	Conflicting interpretations of pathogenicity
	257	c.4311G>T	Chr21:47817273	p.Lys1437Asn	N/P	Uncertain significance
	258	c.4345C>G	Chr21:47817307	p.Gln1449Glu	N/P	Benign/Likely benign
	259	c.4351C>T	Chr21:47817313	p.Arg1451Cys	N/P	Uncertain significance
	260	c.4354G>A	Chr21:47817316	p.Gly1452Arg	MOPD	Conflicting interpretations of pathogenicity
	261	c.4356G>T	Chr21:47817318	p.Gly1452=	N/P	Likely benign
	262	c.4366C>T	Chr21:47817328	p.Gln1456Ter	N/P	Likely pathogenic
	263	c.4378G>A	Chr21:47817340	p.Val1460Ile	MOPD	Uncertain significance
	264	c.4387C>A	Chr21:47817349	p.Leu1463Met	MOPD	Uncertain significance
	265	c.4431G>A	Chr21:47817393	p.Gln1477=	N/P	Uncertain significance
	266	c.4432C>T	Chr21:47817394	p.Arg1478Trp	MOPD	Uncertain significance
	267	c.4518C>G	Chr21:47817999	p.Leu1506=	N/P	Uncertain significance
	268	c.4552C>T	Chr21:47818033	p.Arg1518Cys	N/P	Uncertain significance
	269	c.4555G>A	Chr21:47818036	p.Asp1519Asn	MOPD	Uncertain significance
	270	c.4563+9G>A	Chr21:47818053	N/A	N/P	Uncertain significance
	271	c.4571C>G	Chr21:47818156	p.Pro1524Arg	N/P	Conflicting interpretations of pathogenicity
	272	c.4572G>A	Chr21:47818157	p.Pro1524=	MOPD	Benign/Likely benign
	273	c.4576G>A	Chr21:47818161	p.Asp1526Asn	N/P	Uncertain significance
	274	c.4584+9G>T	Chr21:47818178	N/A	MOPD	Uncertain significance
	275	c.4584+129T>C	Chr21:47818298	N/A	N/P	Benign
	276	c.4585-3T>C	Chr21:47819501	N/A	N/P	Likely benign
	277	c.4605G>T	Chr21:47819524	p.Lys1535Asn	MOPD	Uncertain significance
	278	c.4611A>G	Chr21:47819530	p.Arg1537=	N/P	Likely benign
	279	c.4614A>G	Chr21:47819533	p.Glu1538=	N/P	Likely benign
	280	c.4625A>C	Chr21:47819544	p.Glu1542Ala	N/P	Uncertain significance
	281	c.4675A>T	Chr21:47819594	p.Met1559Leu	N/P	Uncertain significance
	282	c.4687G>C	Chr21:47819606	p.Glu1563Gln	N/P	Uncertain significance
	283	c.4702G>T	Chr21:47819621	p.Glu1568Ter	Inborn genetic diseases	Pathogenic
	284	c.4769A>G	Chr21:47819688	p.Asn1590Ser	N/P	Uncertain significance
	285	c.4775T>G	Chr21:47819694	p.Val1592Gly	MOPD	Uncertain significance
	286	c.4835T>C	Chr21:47821508	p.Leu1612Pro	N/P	Uncertain significance
	287	c.4838C>T	Chr21:47821511	p.Ala1613Val	MOPD	Uncertain significance
	288	c.4844C>T	Chr21:47821517	p.Thr1615Met	N/P	Conflicting interpretations of pathogenicity
	289	c.4863T>G	Chr21:47821536	p.Asp1621Glu	N/P	Uncertain significance
	290	c.4910C>T	Chr21:47821583	p.Pro1637Leu	MOPD	Conflicting interpretations of pathogenicity
	291	c.4915A>G	Chr21:47821588	p.Ile1639Val	MOPD	Benign
	292	c.4929G>C	Chr21:47821602	p.Val1643=	N/P	Uncertain significance
	293	c.4934_4935AG	Chr21:47821607-47821608	p.Arg1646fs	N/P	Pathogenic
	294	c.4946T>C	Chr21:47821619	p.Leu1649Pro	N/P	Uncertain significance
	295	c.4953C>T	Chr21:47821626	(p.Arg1651=	MOPD	Uncertain significance
	296	c.4962+10G>A	Chr21:47821645	N/A	MOPD	Benign/Likely benign
	297	c.4962+91G>A	Chr21:47821726	N/A	N/P	Benign
	298	c.5020G>T	Chr21:47822302	p.Glu1674Ter	N/P	Pathogenic
	299	c.5027T>C	Chr21:47822309	p.Ile1676Thr	MOPD	Uncertain significance
	300	c.5073T>C	Chr21:47822355	p.Ala1691=	N/P	Likely benign
	301	c.5074G>A	Chr21:47822356	p.Val1692Ile	N/P	Conflicting interpretations of pathogenicity
	302	c.5115G>A	Chr21:47822397	p.Lys1705=	N/P	Uncertain significance
	303	c.5115+11A>G	Chr21:47822408	N/A	N/P	Likely benign
	304	c.5115+147C>T	Chr21:47822544	N/A	N/P	Benign
	305	c.5116-260T>C	Chr21:47830843	N/A	N/P	Benign
	306	c.5155G>A	Chr21:47831142	p.Ala1719Thr	N/P	Likely benign
	307	c.5177A>G	Chr21:47831164	p.Glu1726Gly	N/P	Uncertain significance
	308	c.5199G>A	Chr21:47831186	p.Lys1733=	MOPD	Conflicting interpretations of pathogenicity
	309	c.5253C>G	Chr21:47831240	p.His1751Gln	N/P	Benign/Likely benign
	310	c.5257C>T	Chr21:47831244	p.Leu1753=	MOPD	Uncertain significance
	311	c.5322G>A	Chr21:47831309	p.Glu1774=	MOPD	Benign
	312	c.5323C>G	Chr21:47831310	p.Leu1775Val	N/P	Likely benign
	313	c.5341G>A	Chr21:47831328	p.Gly1781Arg	N/P	N/P
	314	c.5347C>T	Chr21:47831334	p.Pro1783Ser	N/P	Uncertain significance
	315	c.5370C>T	Chr21:47831357	p.Gly1790=	N/P	Likely benign
	316	c.5395A>T	Chr21:47831382	p.Lys1799Ter	N/P	Likely pathogenic
	317	c.5402C>A	Chr21:47831389	p.Ala1801Asp	MOPD	Uncertain significance
	318	c.5411G>A	Chr21:47831398	p.Arg1804Gln	N/P	Likely benign
	319	c.5424C>T	Chr21:47831411	p.Asp1808=	N/P	Likely benign
	320	c.5431C>T	Chr21:47831418	p.Arg1811Cys	N/P	Uncertain significance
	321	c.5477G>C	Chr21:47831464	p.Gly1826Ala	MOPD	Conflicting interpretations of pathogenicity
	322	c.5482G>T	Chr21:47831469	p.Glu1828Ter	N/P	Pathogenic
	323	c.5522A>G	Chr21:47831509	p.Asn1841Ser	MOPD	Benign
	324	c.5535G>A	Chr21:47831522	p.Arg1845=	MOPD	Benign/Likely benign
	325	c.5543A>G	Chr21:47831530	p.Glu1848Gly	MOPD	Uncertain significance
	326	c.5554A>G	Chr21:47831541	p.Met1852Val	MOPD	Uncertain significance
	327	c.5563C>A	Chr21:47831550	p.Arg1855=	N/P	Uncertain significance
	328	c.5578G>T	Chr21:47831565	p.Glu1860Ter	N/P	Pathogenic
	329	c.5582C>T	Chr21:47831569	p.Ala1861Val	MOPD	Uncertain significance
	330	c.5583G>A	Chr21:47831570	p.Ala1861=	N/P	Likely benign
	331	c.5587C>T	Chr21:47831574	p.Leu1863=	N/P	Likely benign
	332	c.5606C>T	Chr21:47831593	p.Thr1869Met	N/P	Uncertain significance
	333	c.5607G>A	Chr21:47831594	p.Thr1869=	N/P	Likely benign
	334	c.5614G>A	Chr21:47831601	p.Glu1872Lys	N/P	Likely benign
	335	c.5631C>T	Chr21:47831618	p.Ile1877=	MOPD	Benign
	336	c.5634C>T	Chr21:47831621	p.Asp1878=	MOPD	Benign/Likely benign
	337	c.5636C>G	Chr21:47831623	p.Ala1879Gly	N/P	Uncertain significance
	338	c.5648G>A	Chr21:47831635	p.Arg1883Gln	MOPD	Uncertain significance
	339	c.5677G>T	Chr21:47831664	p.Ala1893Ser	N/P	Uncertain significance
	340	c.5679C>T	Chr21:47831666	p.Ala1893=	N/P	Likely benign
	341	c.5680G>A	Chr21:47831667	p.Val1894Ile	N/P	Likely benign
	342	c.5705G>A	Chr21:47831692	p.Arg1902His	N/P	Uncertain significance
	343	c.5707C>T	Chr21:47831694	p.Arg1903Cys	MOPD	Conflicting interpretations of pathogenicity
	344	c.5708G>T	Chr21:47831695	p.Arg1903Leu	N/P	Likely benign
	345	c.5710G>A	Chr21:47831697	p.Ala1904Thr	N/P	Benign/Likely benign
	346	c.5727_5736del	Chr21:47831708-47831717	p.Leu1910fs	N/P	Pathogenic
	347	c.5726C>T	Chr21:47831713	p.Pro1909Leu	MOPD	Uncertain significance
	348	c.5736C>T	Chr21:47831723	p.Ala1912=	N/P	Likely benign
	349	c.5741C>T	Chr21:47831728	p.Ala1914Val	MOPD	Uncertain significance
	350	c.5742G>A	Chr21:47831729	p.Ala1914=	MOPD	Benign/Likely benign
	351	c.5756T>C	Chr21:47831743	p.Leu1919Pro	N/P	Uncertain significance
	352	c.5767C>T	Chr21:47831754	p.Arg1923Ter	N/P	Pathogenic
	353	c.5771C>T	Chr21:47831758	p.Ala1924Val	N/P	Benign/Likely benign
	354	c.5774A>C	Chr21:47831761	p.Gln1925Pro	N/P	Uncertain significance
	355	c.5792G>T	Chr21:47831779	p.Arg1931Leu	MOPD	Uncertain significance
	356	c.5792G>A	Chr21:47831779	p.Arg1931His	MOPD	Uncertain significance
	357	c.5803G>C	Chr21:47831790	p.Val1935Leu	N/P	Likely benign
	358	c.5815C>T	Chr21:47831802	p.Arg1939Trp	N/P	Likely benign
	359	c.5826G>A	Chr21:47831813	p.Arg1942=	MOPD	Conflicting interpretations of pathogenicity
	360	c.5855C>T	Chr21:47831842	p.Ala1952Val	N/P	Uncertain significance
	361	c.5858G>A	Chr21:47831845	p.Arg1953His	N/P	Benign/Likely benign
	362	c.5872C>G	Chr21:47831859	p.His1958Asp	N/P	Likely benign
	363	c.5879G>A	Chr21:47831866	p.Arg1960Gln	MOPD	Benign/Likely benign
	364	c.5940C>T	Chr21:47831927	(p.Gly1980=	N/P	Conflicting interpretations of pathogenicity
	365	c.5954C>T	Chr21:47831941	p.Ser1985Phe	MOPD	Conflicting interpretations of pathogenicity
	366	c.5960A>T	Chr21:47831947	p.Asp1987Val	MOPD	Uncertain significance
	367	c.5975C>T	Chr21:47831962	p.Pro1992Leu	N/P	Uncertain significance
	368	c.5982C>G	Chr21:47831969	p.Val1994=	N/P	Likely benign
	369	c.5992C>T	Chr21:47831979	p.Gln1998Ter	N/P	Pathogenic
	370	c.5994+4G>A	Chr21:47831985	N/A	N/P	Likely benign
	371	c.5994+38T>C	Chr21:47832019	N/A	N/P	Likely benign
	372	c.5994+48T>G	Chr21:47832029	N/A	N/P	Likely benign
	373	c.6032C>T	Chr21:47832788	p.Ala2011Val	MOPD	Conflicting interpretations of pathogenicity
	374	c.6072C>T	Chr21:47832828	p.Thr2024=	N/P	Likely benign
	375	c.6080A>G	Chr21:47832836	p.Gln2027Arg	N/P	Conflicting interpretations of pathogenicity
	376	c.6093G>A	Chr21:47832849	p.Gln2031=	N/P	Likely benign
	377	c.6096G>A	Chr21:47832852	p.Ser2032=	N/P	Likely benign
	378	c.6100C>T	Chr21:47832856	p.Leu2034=	N/P	Likely benign
	379	c.6125G>A	Chr21:47832881	p.Arg2042His	N/P	Benign
	380	c.6141C>T	Chr21:47832897	p.Asp2047=	N/P	Uncertain significance
	381	c.6144C>T	Chr21:47832900	p.Gly2048=	N/P	Likely benign
	382	c.6150+3G>A	Chr21:47832909	N/A	N/P	Uncertain significance
	383	c.6150+10G>C	Chr21:47832916	N/A	MOPD	Uncertain significance
	384	c.6150+11G>C	Chr21:47832917	N/A	MOPD	Likely benign
	385	c.6150+30C>A	Chr21:47832936	N/A	MOPD	Likely benign
	386	c.6150+49C>T	Chr21:47832955	N/A	N/P	Likely benign
	387	c.6150+147C>T	Chr21:47833053	N/A	N/P	Benign
	388	c.6150+150A>C	Chr21:47833056	N/A	N/P	Benign
	389	c.6151-9C>T	Chr21:47835974	N/A	N/P	Likely benign
	390	c.6162_6163del	Chr21:47835994-47835995	p.Lys2054fs	N/P	Uncertain significance
	391	c.6195T>G	Chr21:47836027	p.Asp2065Glu	N/P	Uncertain significance
	392	c.6261G>A	Chr21:47836093	p.Gln2087=	N/P	Likely benign
	393	c.6276C>T	Chr21:47836108	p.Ala2092=	N/P	Likely benign
	394	c.6277G>A	Chr21:47836109	p.Asp2093Asn	N/P	Benign/Likely benign
	395	c.6290T>C	Chr21:47836122	p.Leu2097Pro	MOPD	Benign
	396	c.6295C>T	Chr21:47836127	p.Pro2099Ser	MOPD	Uncertain significance
	397	c.6348C>T	Chr21:47836180	p.Asp2116=	N/P	Likely benign
	398	c.6349G>A	Chr21:47836181	p.Gly2117Arg	N/P	Uncertain significance
	399	c.6353A>G	Chr21:47836185	p.Glu2118Gly	N/P	Uncertain significance
	400	c.6364_6365AT	Chr21:47836196-47836197	p.Ser2123fs	N/P	Pathogenic
	401	c.6374A>C	Chr21:47836206	p.His2125Pro	MOPD	Benign
	402	c.6384A>G	Chr21:47836216	p.Thr2128=	MOPD	Benign
	403	c.6395A>G	Chr21:47836227	p.Asn2132Ser	MOPD	Uncertain significance
	404	c.6410dup	Chr21:47836236-47836237	p.Val2138fs	N/P	Uncertain significance
	405	c.6416C>T	Chr21:47836248	p.Thr2139Ile	MOPD	Uncertain significance
	406	c.6447G>A	Chr21:47836279	p.Ala2149=	N/P	Likely benign
	407	c.6468A>G	Chr21:47836300	p.Pro2156=	MOPD	Uncertain significance
	408	c.6563T>G	Chr21:47836395	p.Met2188Arg	MOPD	Benign
	409	c.6571T>C	Chr21:47836403	p.Ser2191Pro	MOPD	Benign/Likely benign
	410	c.6572C>A	Chr21:47836404	p.Ser2191Tyr	N/P	Uncertain significance
	411	p.Pro2193Leu	Chr21:47836410	p.Pro2193Leu	N/P	Likely benign
	412	c.6579G>A	Chr21:47836411	p.Pro2193=	MOPD	Benign/Likely benign
	413	c.6585C>T	Chr21:47836417	p.Ser2195=	MOPD	Uncertain significance
	414	c.6590T>C	Chr21:47836422	p.Leu2197Pro	MOPD	Uncertain significance
	415	c.6594T>C	Chr21:47836426	p.Gly2198=	MOPD	Benign
	416	c.6616A>G	Chr21:47836448	p.Thr2206Ala	MOPD	Benign/Likely benign
	417	c.6625G>A	Chr21:47836457	p.Ala2209Thr	N/P	Uncertain significance
	418	c.6633C>T	Chr21:47836465	p.Pro2211=	N/P	Uncertain significance
	419	c.6634C>T	Chr21:47836466	p.Arg2212Trp	MOPD	Conflicting interpretations of pathogenicity
	420	c.6635G>A	Chr21:47836467	p.Arg2212Gln	N/P	Conflicting interpretations of pathogenicity
	421	c.6645G>A	Chr21:47836477	p.Pro2215=	N/P	Likely benign
	422	c.6648C>T	Chr21:47836480	p.Val2216=	MOPD	Uncertain significance
	423	c.6651G>T	Chr21:47836483	p.Gly2217=	N/P	Uncertain significance
	424	c.6715T>C	Chr21:47836547	p.Trp2239Arg	MOPD	Benign
	425	c.6722G>A	Chr21:47836554	p.Ser2241Asn	N/P	Uncertain significance
	426	c.6739C>T	Chr21:47836571	p.His2247Tyr	MOPD	Benign/Likely benign
	427	c.6754A>G	Chr21:47836586	p.Ser2252Gly	MOPD	Uncertain significance
	428	c.6761G>A	Chr21:47836593	p.Cys2254Tyr	MOPD	Conflicting interpretations of pathogenicity
	429	c.6790G>A	Chr21:47836622	p.Ala2264Thr	MOPD	Uncertain significance
	430	c.6819G>A	Chr21:47836651	p.Gly2273=	MOPD	Conflicting interpretations of pathogenicity
	431	c.6821C>T	Chr21:47836653	p.Pro2274Leu	MOPD	Benign
	432	c.6822G>A	Chr21:47836654	p.Pro2274=	MOPD	Benign/Likely benign
	433	c.6876C>T	Chr21:47836708	p.Ala2292=	N/P	Conflicting interpretations of pathogenicity
	434	c.6888G>A	Chr21:47836720	p.Pro2296=	N/P	Likely benign
	435	c.6914C>T	Chr21:47836746	p.Thr2305Met	MOPD	Uncertain significance
	436	c.6918T>C	Chr21:47836750	p.Ala2306=	MOPD	Benign/Likely benign
	437	c.6922-5_6922-4insCCTGA	Chr21:47838112-47838113	N/A	N/P	Uncertain significance
	438	c.6922-5_6922-4insTCTGA	Chr21:47838112-47838113	N/A	MOPD	Benign
	439	c.6922-4A>T	Chr21:47838114	N/A	N/P	Uncertain significance
	440	c.6927A>G	Chr21:47838123	p.Lys2309=	MOPD	Benign
	441	c.6933C>T	Chr21:47838129	p.Val2311=	N/P	Conflicting interpretations of pathogenicity
	442	c.6957T>G	Chr21:47838153	p.Phe2319Leu	N/P	Benign/Likely benign
	443	c.6983C>T	Chr21:47838179	p.Pro2328Leu	MOPD	Uncertain significance
	444	c.6986C>G	Chr21:47838182	p.Pro2329Arg	MOPD	Conflicting interpretations of pathogenicity
	445	c.6991G>A	Chr21:47838187	p.Gly2331Arg	N/P	Likely benign
	446	c.7011T>C	Chr21:47838207	p.Asp2337=	N/P	Uncertain significance
	447	c.7040T>C	Chr21:47841899	p.Phe2347Ser	N/P	Benign/Likely benign
	448	c.7059G>A	Chr21:47841918	p.Pro2353=	N/P	Likely benign
	449	c.7061G>T	Chr21:47841920	p.Gly2354Val	MOPD	Uncertain significance
	450	c.7074T>C	Chr21:47841933	p.Pro2358=	MOPD	Benign/Likely benign
	451	c.7082A>G	Chr21:47841941	p.Gln2361Arg	MOPD	Benign
	452	c.7104T>C	Chr21:47841963	p.Pro2368=	N/P	Uncertain significance
	453	c.7118G>A	Chr21:47841977	p.Gly2373Glu	MOPD	Uncertain significance
	454	c.7126C>T	Chr21:47841985	p.Gln2376Ter	N/P	Pathogenic
	455	c.7130C>T	Chr21:47841989	p.Pro2377Leu	N/P	Benign/Likely benign
	456	c.7136C>T	Chr21:47841995	p.Pro2379Leu	N/P	Uncertain significance
	457	c.7137G>T	Chr21:47841996	p.Pro2379=	N/P	Likely benign
	458	c.7159G>A	Chr21:47842018	p.Val2387Met	N/P	Benign/Likely benign
	459	c.7162C>T	Chr21:47842021	p.Arg2388Cys	N/P	Likely benign
	460	c.7179+18G>A	Chr21:47842056	N/A	N/P	Likely benign
	461	c.7180-41G>T	Chr21:47845704	N/A	N/P	Likely benign
	462	c.7180-8C>T	Chr21:47845737	N/A	MOPD	Conflicting interpretations of pathogenicity
	463	c.7180-7G>A	Chr21:47845738	N/A	N/P	Uncertain significance
	464	c.7198C>T	Chr21:47845763	p.Arg2400Cys	N/P	Uncertain significance
	465	c.7259C>T	Chr21:47845824	p.Pro2420Leu	N/P	Uncertain significance
	466	c.7281C>T	Chr21:47845846	p.Asp2427=	N/P	Benign/Likely benign
	467	c.7282G>A	Chr21:47845847	p.Glu2428Lys	N/P	Uncertain significance
	468	c.7297T>C	Chr21:47845862	p.Ser2433Pro	N/P	Uncertain significance
	469	c.7300C>A	Chr21:47845865	p.Leu2434Ile	N/P	Conflicting interpretations of pathogenicity
	470	c.7304A>G	Chr21:47845869	p.His2435Arg	N/P	Uncertain significance
	471	c.7309G>C	Chr21:47845874	p.Gly2437Arg	N/P	Uncertain significance
	472	c.7321-10C>T	Chr21:47847526	N/A	N/P	Uncertain significance
	473	c.7332C>T	Chr21:47847547	p.Thr2444=	MOPD	Conflicting interpretations of pathogenicity
	474	c.7342G>A	Chr21:47847557	p.Asp2448Asn	N/P	Uncertain significance
	475	c.7353G>A	Chr21:47847568	p.Gly2451=	N/P	Benign
	476	c.7354G>T	Chr21:47847569	p.Asp2452Tyr	N/P	Uncertain significance
	477	c.7398G>A	Chr21:47847613	p.Glu2466=	N/P	Benign/Likely benign
	478	c.7404G>C	Chr21:47847619	p.Gln2468His	MOPD	Benign/Likely benign
	479	c.7413G>A	Chr21:47847628	p.Glu2471=	MOPD	Likely benign
	480	c.7424G>A	Chr21:47847639	p.Arg2475Gln	N/P	Uncertain significance
	481	c.7446G>C	Chr21:47847661	p.Gly2482=	N/P	Likely benign
	482	c.7454G>T	Chr21:47847669	p.Ser2485Ile	N/P	Uncertain significance
	483	c.7459C>G	Chr21:47847674	p.Leu2487Val	N/P	Conflicting interpretations of pathogenicity
	484	c.7464C>G	Chr21:47847679	p.Leu2488=	N/P	Uncertain significance
	485	c.7465G>A	Chr21:47847680	p.Glu2489Lys	N/P	Uncertain significance
	486	c.7485C>T	Chr21:47847700	p.Ile2495=	MOPD	Benign/Likely benign
	487	c.7494+48G>A	Chr21:47847757	N/A	N/P	Likely benign
	488	c.7494+143T>C	Chr21:47847852	N/A	N/P	Benign
	489	c.7495-13A>G	Chr21:47848296	N/A	N/P	Likely benign
	490	c.7536G>A	Chr21:47848350	p.Pro2512=	MOPD	Benign/Likely benign
	491	c.7541G>A	Chr21:47848355	p.Arg2514Gln	N/P	Uncertain significance
	492	c.7559_7561delinsGGCC	Chr21:47848373-47848375	p.Glu2520fs	N/P	Likely pathogenic
	493	c.7574G>A	Chr21:47848388	p.Arg2525His	N/P	Uncertain significance
	494	c.7593G>A	Chr21:47848407	p.Thr2531=	N/P	Likely benign
	495	c.7634C>T	Chr21:47848448	p.Ala2545Val	N/P	Uncertain significance
	496	c.7644C>T	Chr21:47848458	p.Ser2548=	N/P	Likely benign
	497	c.7645G>A	Chr21:47848459	p.Ala2549Thr	N/P	Benign
	498	c.7648G>A	Chr21:47848462	p.Glu2550Lys	N/P	Uncertain significance
	499	c.7652C>T	Chr21:47848466	p.Ala2551Val	MOPD	Benign/Likely benign
	500	c.7655G>A	Chr21:47848469	p.Arg2552His	N/P	Uncertain significance
	501	c.7656C>T	Chr21:47848470	p.Arg2552=	MOPD	Conflicting interpretations of pathogenicity
	502	c.7681C>G	Chr21:47848495	p.Arg2561Gly	MOPD	Uncertain significance
	503	c.7796del	Chr21:47850029	p.Leu2599fs	N/P	Pathogenic
	504	c.7800G>A	Chr21:47850033	p.Ala2600=	MOPD	Conflicting interpretations of pathogenicity
	505	c.7803G>A	Chr21:47850036	p.Ala2601=	N/P	Conflicting interpretations of pathogenicity
	506	c.7804G>T	Chr21:47850037	p.Glu2602Ter	N/P	Pathogenic
	507	c.7819C>T	Chr21:47850052	p.Arg2607Ter	N/P	Pathogenic
	508	c.7833C>T	Chr21:47850066	p.Ser2611=	N/P	Likely benign
	509	c.7836C>T	Chr21:47850069	p.Asp2612=	MOPD	Conflicting interpretations of pathogenicity
	510	c.7867C>T	Chr21:47850100	p.Leu2623=	MOPD	Benign/Likely benign
	511	c.7874G>A	Chr21:47850107	p.Arg2625Gln	MOPD	Benign/Likely benign
	512	c.7913+4C>T	Chr21:47850150	N/A	MOPD	Uncertain significance
	513	c.7913+9G>C	Chr21:47850155	N/A	MOPD	Benign
	514	c.7913+32C>T	Chr21:47850178	N/A	N/P	Likely benign
	515	c.7913+40C>T	Chr21:47850186	N/A	N/P	Likely benign
	516	c.7914-16C>T	Chr21:47850405	N/A	N/P	Benign
	517	c.7914-5C>T	Chr21:47850416	N/A	N/P	Benign/Likely benign
	518	c.7914-4G>A	Chr21:47850417	N/A	MOPD	Conflicting interpretations of pathogenicity
	519	c.7966G>C	Chr21:47850473	p.Glu2656Gln	N/P	Uncertain significance
	520	c.7977G>C	Chr21:47850484	p.Gln2659His	MOPD	Benign
	521	c.7988G>A	Chr21:47850495	p.Arg2663His	N/P	Uncertain significance
	522	c.7993C>T	Chr21:47850500	p.Leu2665=	N/P	Likely benign
	523	c.8028C>T	Chr21:47850535	p.His2676=	MOPD	Uncertain significance
	524	c.8065-19G>A	Chr21:47851424	N/A	N/P	Benign
	525	c.8115C>T	Chr21:47851493	p.Cys2705=	N/P	Likely benign
	526	c.8116G>A	Chr21:47851494	p.Val2706Met	MOPD	Uncertain significance
	527	c.8128C>T	Chr21:47851506	p.His2710Tyr	N/P	Uncertain significance
	528	c.8130C>T	Chr21:47851508	p.His2710=	N/P	Likely benign
	529	c.8172C>T	Chr21:47851550	p.Ile2724=	MOPD	Conflicting interpretations of pathogenicity
	530	c.8224G>C	Chr21:47851602	p.Glu2742Gln	N/P	Likely benign
	531	c.8258G>A	Chr21:47851636	p.Arg2753His	MOPD	Benign/Likely benign
	532	c.8284C>T	Chr21:47851662	p.Arg2762Trp	N/P	Uncertain significance
	533	c.8365G>A	Chr21:47851743	p.Ala2789Thr	N/P	Likely benign
	534	c.8375A>G	Chr21:47851753	p.Gln2792Arg	MOPD	Benign
	535	c.8398C>T	Chr21:47851776	p.Arg2800Trp	N/P	Uncertain significance
	536	c.8399G>A	Chr21:47851777	p.Arg2800Gln	MOPD	Uncertain significance
	537	c.8401G>C	Chr21:47851779	p.Val2801Leu	MOPD	Uncertain significance
	538	c.8418G>A	Chr21:47851796	p.Ala2806=	MOPD	Benign/Likely benign
	539	c.8528T>G	Chr21:47851906	p.Leu2843Arg	N/P	Likely benign
	540	c.8538G>A	Chr21:47851916	p.Thr2846=	N/P	Likely benign
	541	c.8564G>A	Chr21:47851942	p.Arg2855Gln	N/P	Uncertain significance
	542	c.8569C>T	Chr21:47851947	p.Leu2857=	N/P	Likely benign
	543	c.8622A>G	Chr21:47852000	p.Glu2874=	N/P	Likely benign
	544	c.8646G>C	Chr21:47852024	p.Leu2882Phe	MOPD	Conflicting interpretations of pathogenicity
	545	c.8659G>A	Chr21:47852037	p.Gly2887Arg	N/P	Uncertain significance
	546	c.8671G>A	Chr21:47852049	p.Ala2891Thr	N/P	Conflicting interpretations of pathogenicity
	547	c.8672C>T	Chr21:47852050	p.Ala2891Val	N/P	Uncertain significance
	548	c.8702C>T	Chr21:47852080	p.Pro2901Leu	N/P	Uncertain significance
	549	c.8707G>C	Chr21:47852085	p.Ala2903Pro	N/P	Benign
	550	c.8707G>A	Chr21:47852085	p.Ala2903Thr	MOPD	Likely benign
	551	c.8752-308G>A	Chr21:47855509	N/A	N/P	Benign
	552	c.8752-5A>C	Chr21:47855812	N/A	N/P	Benign
	553	c.8752C>T	Chr21:47855817	p.Arg2918Ter	N/P	Pathogenic
	554	c.8786A>C	Chr21:47855851	p.His2929Pro	N/P	Uncertain significance
	555	c.8811A>G	Chr21:47855876	p.Thr2937=	MOPD	Benign/Likely benign
	556	c.8814_8815GA	Chr21:47855879-47855880	p.Asp2940fs	N/P	Uncertain significance
	557	c.8820C>A	Chr21:47855885	p.Asp2940Glu	N/P	Uncertain significance
	558	c.8830_8832del	Chr21:47855894-47855896	p.Lys2944del)	MOPD	Conflicting interpretations of pathogenicity
	559	c.8868dup	Chr21:47855932-47855933	p.Ala2957fs	N/P	Pathogenic
	560	c.8873G>A	Chr21:47855938	p.Arg2958His	N/P	Uncertain significance
	561	c.8889G>A	Chr21:47855954	p.Ser2963=	N/P	Conflicting interpretations of pathogenicity
	562	c.8895G>A	Chr21:47855960	p.Ala2965=	N/P	Benign/Likely benign
	563	c.8917C>T	Chr21:47855982	p.Arg2973Ter	N/P	Pathogenic
	564	c.8924T>C	Chr21:47855989	p.Leu2975Pro	MOPD	Conflicting interpretations of pathogenicity
	565	c.8930C>T	Chr21:47855995	p.Ala2977Val	N/P	Uncertain significance
	566	c.8942G>A	Chr21:47856007	p.Arg2981Gln	MOPD	Uncertain significance
	567	c.8947C>T	Chr21:47856012	p.Leu2983Phe	N/P	Uncertain significance
	568	c.8947C>G	Chr21:47856012	p.Leu2983Val	N/P	Uncertain significance
	569	c.8951C>G	Chr21:47856016	p.Ser2984Cys	N/P	Uncertain significance
	570	c.8955C>T	Chr21:47856020	p.Ala2985=	N/P	Likely benign
	571	c.8956G>A	Chr21:47856021	p.Ala2986Thr	N/P	Uncertain significance
	572	c.8959C>T	Chr21:47856024	p.Arg2987Trp	N/P	Uncertain significance
	573	c.8977A>G	Chr21:47856042	p.Thr2993Ala	N/P	Likely benign
	574	c.8988C>T	Chr21:47856053	p.Ala2996=	MOPD	Benign/Likely benign
	575	c.8989G>A	Chr21:47856054	p.Val2997Met	N/P	Uncertain significance
	576	c.8996+5G>A	Chr21:47856066	N/A	MOPD	Uncertain significance
	577	c.8996+45C>A	Chr21:47856106	N/A	N/P	Benign
	578	c.8997G>A	Chr21:47856892	p.Arg2999=	N/P	Uncertain significance
	579	c.9014C>T	Chr21:47856909	p.Thr3005Met	MOPD	Benign/Likely benign
	580	c.9015G>A	Chr21:47856910	p.Thr3005=	MOPD	Benign/Likely benign
	581	c.9028A>G	Chr21:47856923	p.Lys3010Glu	N/P	Uncertain significance
	582	c.9035T>C	Chr21:47856930	p.Val3012Ala	N/P	Uncertain significance
	583	c.9051C>G	Chr21:47856946	p.His3017Gln	N/P	Uncertain significance
	584	c.9099+8G>T	Chr21:47857002	N/A	N/P	Uncertain significance
	585	c.9099+14G>A	Chr21:47857008	N/A	MOPD	Uncertain significance
	586	c.9128A>G	Chr21:47858105	p.Gln3043Arg	MOPD	Uncertain significance
	587	c.9146T>C	Chr21:47858123	p.Leu3049Pro	N/P	Uncertain significance
	588	c.9155A>G	Chr21:47858132	p.Asn3052Ser	N/P	Uncertain significance
	589	c.9163C>A	Chr21:47858140	p.Leu3055Ile	N/P	Uncertain significance
	590	c.9174G>A	Chr21:47858151	p.Ala3058=	N/P	Uncertain significance
	591	c.9195_9196insGA	Chr21:47858172-47858173	p.Lys3066fs	N/P	Uncertain significance
	592	c.9211A>G	Chr21:47858188	p.Arg3071Gly	MOPD	Uncertain significance
	593	c.9217G>A	Chr21:47858194	p.Val3073Met	N/P	Uncertain significance
	594	c.9247C>T	Chr21:47858224	p.His3083Tyr	N/P	Likely benign
	595	c.9271A>G	Chr21:47858248	p.Ser3091Gly	N/P	Benign/Likely benign
	596	c.9273+22T>C	Chr21:47858272	N/A	N/P	Benign
	597	c.9274-58dup	Chr21:47859937-47859938	N/A	N/P	Benign
	598	c.9274-3C>T	Chr21:47859993	N/A	MOPD	Benign/Likely benign
	599	c.9278C>G	Chr21:47860000	N/A	MOPD	Uncertain significance
	600	c.9291T>C	Chr21:47860013	p.Ala3097=	MOPD	Conflicting interpretations of pathogenicity
	601	c.9293G>T	Chr21:47860015	p.Trp3098Leu	N/P	Uncertain significance
	602	c.9304G>A	Chr21:47860026	p.Glu3102Lys	N/P	Uncertain significance
	603	c.9331C>T	Chr21:47860053	p.Arg3111Cys	N/P	Uncertain significance
	604	c.9332G>A	Chr21:47860054	p.Arg3111His	N/P	Likely benign
	605	c.9334C>T	Chr21:47860056	p.Pro3112Ser	N/P	Likely benign
	606	c.9352C>A	Chr21:47860074	p.Pro3118Thr	N/P	Likely benign
	607	c.9393+8C>T	Chr21:47860123	N/A	N/P	Uncertain significance
	608	c.9393+102C>T	Chr21:47860217	N/A	N/P	Benign
	609	c.9394-4T>C	Chr21:47860764	N/A	MOPD	Benign/Likely benign
	610	c.9409C>G	Chr21:47860783	p.Leu3137Val	N/P	Likely benign
	611	c.9535dup	Chr21:47860904-47860905	p.Val3179fs	N/P	Pathogenic
	612	c.9532G>C	Chr21:47860906	p.Gly3178Arg	MOPD	Uncertain significance
	613	c.9584G>A	Chr21:47860958	p.Arg3195Lys	N/P	Uncertain significance
	614	c.9594G>A	Chr21:47860968	p.Thr3198=	N/P	Uncertain significance
	615	c.9618A>G	Chr21:47860992	p.Ile3206Met	N/P	Uncertain significance
	616	c.9623+8C>T	Chr21:47861005	N/A	N/P	Likely benign
	617	c.9624-222T>C	Chr21:47862188	N/A	N/P	Benign
	618	c.9624-190C>T	Chr21:47862220	N/A	N/P	Benign
	619	c.9698C>G	Chr21:47862484	N/A	N/P	Uncertain significance
	620	c.9700+10C>T	Chr21:47862496	N/A	N/P	Likely benign
	621	c.9700+138A>G	Chr21:47862624	N/A	N/P	Benign
	622	c.9706C>T	Chr21:47863728	N/A	N/P	Likely pathogenic
	623	c.9707G>A	Chr21:47863729	p.Arg3236Gln	N/P	Conflicting interpretations of pathogenicity
	624	c.9715C>T	Chr21:47863737	p.Gln3239Ter	N/P	Likely pathogenic
	625	c.9719C>T	Chr21:47863741	p.Pro3240Leu	N/P	Uncertain significance
	626	c.9720G>A	Chr21:47863742	p.Pro3240=	MOPD	Conflicting interpretations of pathogenicity
	627	c.9735A>C	Chr21:47863757	p.Arg3245Ser	MOPD	Benign
	628	c.9740G>A	Chr21:47863762	p.Arg3247Lys	N/P	Uncertain significance
	629	c.9820T>G	Chr21:47863842	p.Ser3274Ala	N/P	Uncertain significance
	630	c.9826C>T	Chr21:47863848	p.His3276Tyr	N/P	Uncertain significance
	631	c.9840-15G>C	Chr21:47864592	N/A	N/P	Likely benign
	632	c.9840-4G>A	Chr21:47864603	N/A	MOPD	Uncertain significance
	633	c.9852C>T	Chr21:47864619	N/A	N/P	Likely benign
	634	c.9866T>C	Chr21:47864633	N/A	N/P	Uncertain significance
	635	c.9871A>G	Chr21:47864638	p.Arg3291Gly	N/P	Uncertain significance
	636	c.9886T>C	Chr21:47864653	p.Ser3296Pro	N/P	Uncertain significance
	637	c.9949T>C	Chr21:47864716	p.Leu3317=	MOPD	Conflicting interpretations of pathogenicity
	638	c.9967+18C>T	Chr21:47864752	N/A	N/P	Likely benign
	639	c.9967+79C>T	Chr21:47864813	N/A	N/P	Benign
	640	c.9967+89G>C	Chr21:47864823	N/A	N/P	Benign
	641	c.9968-3C>T	Chr21:47865194	N/A	N/P	Uncertain significance
	642	c.10007A>G	Chr21:47865236	N/A	N/P	Uncertain significance
	643	c.*22del	Chr21:47865261	N/A	MOPD	Uncertain significance
	644	c.*101T>G	Chr21:47865341	N/A	MOPD	Uncertain significance
	645	c.*307A>G	Chr21:47865547	N/A	MOPD	Uncertain significance
	646	c.*343_*346del	Chr21:47865580-47865583	N/A	MOPD	Likely benign
	647	c.*391_*396del	Chr21:47865627-47865632	N/A	MOPD	Uncertain significance
	648	c.*421A>G	Chr21:47865661	N/A	MOPD	Uncertain significance
		Data was obtained from Clinvar(https://www.ncbi.nlm.nih.gov/clinvar)
		Abbreviations: N/A: not applicable; N/P: not provided; MOPD: microcephalic osteodysplastic primordial dwarfism
